# Supplementary material for: Lipid-Based Nanocarriers for Delivery of Neuroprotective Kynurenic Acid: Preparation, Characterization, and BBB Transport
Source: Int J Mol Sci. 2023 Sep 18;24(18):14251. doi: 10.3390/ijms241814251 (PMC10531491; doi:10.3390/ijms241814251)
Supplement: Supplementary file 1 [file ijms-24-14251-s001.zip]

Archive with 1 entries (1 files):
- ijms-2604494-supplementary.pdf
